# Supplementary material for: Dysregulated Retinoic Acid Signaling in the Pathogenesis of Pseudoexfoliation Syndrome
Source: Int J Mol Sci. 2022 May 26;23(11):5977. doi: 10.3390/ijms23115977 (PMC9180992; doi:10.3390/ijms23115977)
Supplement: Supplementary file 1 [file ijms-23-05977-s001.zip]

Archive with 1 entries (1 files):
- ijms-1742846-supplementary.pdf
